# Supplementary material for: Phlebotomine sand flies (Diptera: Psychodidae) and sand fly-borne pathogens in the Greater Mekong Subregion: a systematic review
Source: Parasit Vectors. 2022 Oct 5;15:355. doi: 10.1186/s13071-022-05464-8 (PMC9533508; doi:10.1186/s13071-022-05464-8)
Supplement: Supplementary file 1 — Additional file 1: Table S1. Bartonellosis reported in humans. [file 13071_2022_5464_MOESM1_ESM.xlsx]

## Sheet: Table S1
	Table S1. Bartonellosis reported in humans
	Species		Distribution
			Cambodia	Lao PDR	Malaysia	Thailand	Vietnam
		Bartonella elizabethae	-	-	-	+	-
		B. henselae	-	+	+	+	-
		B. quintana	-	-	-	+	-
		B. rattimassiliensis	-	-	-	+	-
		B. tamiae	-	-	-	+	-
		B. tribocorum	-	-	-	+	-
		B. vinsonii	-	-	-	+	-
