# Supplementary material for: Phlebotomine sand flies (Diptera: Psychodidae) and sand fly-borne pathogens in the Greater Mekong Subregion: a systematic review
Source: Parasit Vectors. 2022 Oct 5;15:355. doi: 10.1186/s13071-022-05464-8 (PMC9533508; doi:10.1186/s13071-022-05464-8)
Supplement: Supplementary file 2 — Additional file 2: Table S2. Bartonellosis reported in animals. [file 13071_2022_5464_MOESM2_ESM.xlsx]

## Sheet: Table S2
	Table S2. Bartonellosis reported in animals
	Pathogens			Distribution
				Cambodia	Laos	Malaysia	Thailand	Vietnam
		Bartonella bovis		-	-	Cattle93	Buffalo84	-
		B. clarridgeiae		-	-	Ectoparasite72	Dogs89,87, cats70,78,79, ectoparasite78,87	-
		B. coopersplainensis		-	-	Rodents81	Ectoparasite66, rodents66,77,83	Rodent69
		B. elizabethae		-	Rodents85	Rodents81	Shrew75, dogs82, ectoparasite86, rodents65,75,83	Rodent69
		B. grahamii		-	-	-	Dogs82, ectoparasite86	-
		B. henselae		-	-	Cats89, ectoparasite72	Cats70,78,79, ectoparasite78	-
		B. koehlerae		-	-	-	Cats78	-
		B. phoceensis		-	Rodents85	-	Ectoparasite66, rodents66,77,83	-
		B. queenslandensis		-	-	Rodents81	Ectoparasite66, rodents66,75,83	Rodent69
		B. quintana		-	-	-	Dogs82	-
		B. rattimassiliensis		-	-	Rodents81	Ectoparasite66,86, rodents65,66,75,83	Rodent69
		B. rochalimae		-	-	-	Ectoparasite77,86, rodents77	-
		B. tamiae		-	-	-	Ectoparasite92	-
		B. taylorii		-	-	-	Dogs82	-
		B. tribocorum		-	Rodents85	Rodents81	Ectoparasite66,86, rodents65,66,75,83	Rodent69
		B. vinsonii		-	-	-	Dogs82	-
		Candidatus Bartonella thailandensis		-	-	-	Rodents77	-
		Bartonella spp.		Rodents91	Rodents91	-	Ectoparasites22, rodents91	-
		Novel Bartonella spp.		Shrew91	Rodents85,91	-	Bats71, dogs82, deer74, ectoparasite66	Bats152
