# Supplementary material for: Phlebotomine sand flies (Diptera: Psychodidae) and sand fly-borne pathogens in the Greater Mekong Subregion: a systematic review
Source: Parasit Vectors. 2022 Oct 5;15:355. doi: 10.1186/s13071-022-05464-8 (PMC9533508; doi:10.1186/s13071-022-05464-8)
Supplement: Supplementary file 3 — Additional file 3: Table S3. Data extracted from the entomology papers included in this review. [file 13071_2022_5464_MOESM3_ESM.xlsx]

## Sheet: Sheet1
Table S3: Data Extracted From Included Entomology Papers
First Author	Year	Country	species name of sand fly collected	Type of Study	density of sand flies collected	collection location	# collection days	date collected	collection method	sample size (sites)	Sand fly-borne pathogens detected	GRADE score (A-D)
Apiwathnasorn	1993	Thailand	Phlebotomus hoeppli	Cross-Sectional	(1) 3 per person per night, (2,3) 10 per night per trap	(1,2) Kanchanaburi, (3) Lampang (cave)	3, 9, 7	Oct 1988, Mar 1989, Jul 1989	Human, Buffalo, Light trap	3 (near forest)	No Analysis	C																							128
	1993	Thailand	P. argentipe	Cross-Sectional	10 per buffalo per night	(1) Chumphon, (2) Kanchanaburi	10, 10	Sep 1988, Mar 1988	Buffalo, Buffalo	1 (Peri-domestic)
	1993	Thailand	P. major major	Cross-Sectional	20 per night	(1) Saraburi, (2) Kanchanaburi	20, 20	Mar 1986, May 1986	Cow, Cow	N/A
Apiwathnasorn	2011	Thailand	Four genera (Chinius, Ne- mopalpus, Phlebotomus and Sergentomyia); 20 species C. barbazani, N. vietnamensis, P. asperulus, P. barguesae, P. major major, P. philippinensis gouldi, P. pholetor, P. stantoni, P. teshi, S. anodontis, S. bailyi, S. barraudi, S. brevicaulis, S. dentata, S. gemmea, S. hodgsoni hodgsoni, S. iyengari, S. perturbans, S. quatei and S. silvatica	Cross-Sectional	2,401 Phelbotomine sand flies; 12-333 sand flies per light trap/night, and 3-207 sand flies by hand catch	Kanchanaburi (16 caves)	96	Oct-Dec 2009, Jun-Aug 2009	Aspirators, Light trap	16	No Analysis	B
Apiwathnasorn	1989	Thiiland	P. argentipes, P. major major, p. stantoni, p. teshi, s. anodontis, s. bailyi, s. barraudi, s. gemma, s. hodgsoni hodgsoni, s. indica, s. iyengari, s. pertubans, s. punjabensis, s. s. silvatica, N. vietnamesensis	Cross-Sectional	Aprox. 2000	Northeast	Not Reported	May - Dec 1987	Sticky trap/Light Trap	14	No Analysis	A
Azian	2016	Malaysia	Phlebotomus, Sergentomyia	Cross-Sectional	981 of Phlebotomus spp and 237 of Sergentomyia spp	Pahang (Lipis), Kelantan (Gua Musang), Terengganu (Kuala Terengganu, Marang and Kemaman), Perak (Kinta), Selangor (Klang and Kuala Kubu Baru), Johor (Johor Bahru) and Perlis (Kangar)	Not Reported	Not Reported	Light trap	Not Reported	None	C
Causey	1938	Siam	Phlebotomus squamipleur, Phlebotomus bailyi var. campest, Phlebotomus barraudi var. siamens	Cross-Sectional	40, 15, 2	Train from Bangkok to Trang	1	Mar 1932	Light trap	1	No Analysis	D
Chittsamart	2015	Thailand	P. stantoni, S. anodontis, S. bailyi, S. gemmea, S. hodgsoni and S. punjabensis	Cross-Sectional	1702 Sand flies; 94.7% S. hodgsoni	Chumphon	24	June 2010-May 2011	Light trap	1	No Analysis	B
Choocherd	2018	Thailand	Phlebotomus stantoni, Sergentomyia barraudi, S. gemmea, S. hivernus, S. indica, S. perturbans	Cross-Sectional	6,739 sand flies; 69% female; S. indica 73%, S. gemmea 26%	Satun	8	June 2015	Light trap	1	No Analysis	C
Chursri	2014	Thailand	S. (Neophlebotomus) gemmea; S. (Parrotomyia) barraudi	Cross-Sectional	478	Songkhla	Not Reported	Aug-Sept 2011	Light trap	1	L. siamensis	B
Curler	2011	Thailand	Sergentomyia phasukae sp. nov., S. bailyi (Sinton), and S. barraudi (Sinton), S. gom- boki (Lewis & Wharton), and Phlebotomus (Euphlebotomus) sp. (Diptera, Psychodidae, Phlebotominae)	Identification Key	Not reported	Khao Yai National Park			Malaise and Light trap
Depaquit	2019	Lao	Se. Khawi, Se. Hivernus, Se. Raynali, Se. gemmea	Identification Key	90	Luang Prabang	Not Reported	Jul 2016, Dec 2017	Light trap	1	No Analysis	C
	2019	Thailand		Identification Key	261	Songkhla (patients home), Rayong (cave)				2
Depaquit	2006	Thailand	Chinius Barbazani	Identification Key	Not reported	Ratchaburi, Chaingmai	Not Reported	Apr, Jul 2004, Jan, Feb 2005	Light trap	2	No Analysis	A
Depaquit	2009	Thailand	Phlebotomus (Euphlebotomus) barguesae	Identification Key	Not reported	Ratchaburi	Not Reported	Jul 2004, Feb 2005	Light trap	1	No Analysis	A
Gaschen	1938	Tonkin	Phlebotomus Stantoni	Identification Key	Not Applicable	Ninh Binh	Not Reported	1930	Not recorded	1	No Analysis	B
Jaturas	2018	Thailand	The specimens were sorted into 14 species comprising four genera (Chinius, Idiophlebotomus, Phlebotomus, and Sergentomyia); C. barbazani, Id. longiforceps, Ph. barguesae, Ph. mascomai, Ph. stantoni, Se. anodontis, Se. barraudi, Se. gemmea, Se. indica, Se. iyengari, Se. perturbans, Se. phadangensis, Se. quatei, Se. silvatica	Cross-Sectional	18,709 sand flies; Sergentomyia phadangensis - 31.9%, Se. anodontis (22.8%) and Ph. mascomai (18.2%)	Phitsanulok	12	Feb 2010 - Jan 2011	Light trap	1	No Analysis	B
Kanjanopas	2013	Thailand	Phlebotomus (Anaphlebotomus) stantoni; Sergentomyia (Neophlebotomus) gemmea; Sergentomyia (Neophlebotomus) iyengari; Sergentomyia (Parrotomyia) barraudi	Cross-Sectional	146; S. gemmea (49%); S. iyengari (42%)	Trang	Not Reported	Aug 2011	Light trap	1	L. siamensis	B
Khadri	2008	Malaysia	Phlebotomus (Larroussius) betisi (Male)	Identification Key	Not reported	Phahang	1	Sep 2005	Light trap	1	No Analysis	A
Knudsesn	1979	Malaysia	Phlebotolllus: (ldiophlebotomus) frondifer, (Anaphlebotomus) stantoni; Sergentomyia: (Rondanomyia), gumbaki, iyengari, malayae, whartoni, jefferyi, tambori, gemmea, hamidi - (Parrotomyia) barraudi, (Ungrouped)pachystoma, reidi, cheongi, knudseni	Cross-Sectional	27,084 sand flies; average catch - 27.7; S. gombaki (46%), S. iyengari (11%), S.reidi (11%)	Gunong-Besout Forest Reserve	88	May 1973 - Feb 1975	Animal bait trap with aspirator	15	No viruses isolated	B
Kongkaew	2007	Thailand	85% were Sergentomyia gemmea, 15% S. barraudi and two were Phlebotomus stantoni.	Cross-Sectional	118	Nan Province and Bangkok	3	Jul-Aug 2005	Light Trap, Disney Traps, human-bait collectors	2	No Analysis	B
Leger	2010	Lao	Chinius eunicegalatiae	Identification Key	Not reported	Van Vieng	Not Reported	Nov 2008	Light trap	1	No Analysis	A
Lewis	1976	Malaysia	Phlehotomus (Idiophlebotomus) asperulus Quate & Fairchild, Phlebotomus (Idiophlebotomus) frondifer sp.nov, Phlebotontus (Idiophlebotomrrs) pholetor,	Identification Key	Not Applicable	KL, Batu Caves, Ulu Kelantan Betis, Perak State, Sabah	Not Reported	1958-1974	Light trap	Not Applicable	No Analysis	A
Lewis	1978	Malaysia	Sergentom yia (Neophlebotomus) tarnbori Lewis & Jeffery, Sergentomyia bandjara sp.n.	Identification Key	Not Applicable	Gua Che’ Yatim, KALIMANTAN, Bandjara	Not Reported	1977-1980	Various	Not Applicable	No Analysis	A
Lewis	1973	Malaysia	P. argentipes; various Sergentomyia	Cross-Sectional	95 phelbotomoids; 1 P. argentipes and 94 various species of Sergentomyia; 0.2 per hollow	Seremban and Ulu Gombak and Sepilok	Not Reported	Feb-Mar 1973	Sticky trap	418	No Analysis	C
Lewis	1963	Malaysia	(Phlebotomus) betisi, argentipes, kiangsuensis, stantoni, asperulus; (Sergentomyia) squamipleuris indicus, anodontis, zeylanicus gombaki subsp, zeylanicus malayae, iyengari malayensis, kelantani, sylvaticus, reidi, traubi,	Identification Key		Kelantan	Not Reported	1961	HLC and Light trap	4	No Analysis	B
Loyer	2016	Cambodia	Se. anodontis, Ph. Stantoni, Ph. Kiangsuensis	Cross-Sectional	93	Kampot	1	Dec 2011	Light trap	1	No Analysis	A
Muller	2007	Thailand	Phlebotomus (Euphlebotomus) mascomai n. sp.	Identification Key	Not reported	Ratchabun	Not Reported	Feb 2005	Light trap	1	No Analysis	A
Nam	2019	Vietnam	Ph. argentipes, Ph. Barguesae, Ph. Betisi, Ph. Mascomai, Ph. Stantoni, Ph. Yunshengensis, ld. Longiforceps, Se. barraudi, Se. bailyi, Se. brevicaulis, Se. hivernus, Se iyengari, Se. silvatica, Se. mahavani, Se. morini, Se. larranssins, Gr. India, Ch. Julianensis. New species may be identified from 423 samples	Cross-Sectional	2587	six northern provinces	Not Reported	May - Oct 2016	Light trap	6	None	A
Newstead	1914	Malaysia	Phlebotomus stantoni sp. Nov	Identification Key	1	Kuala Lumpur	Not Reported	Not Reported	Not recorded	1	No Analysis	B
Panthawong	2015	Thailand	Phlebotomus stantoni, P. argentipes, Sergentomyia gemmea, S. indica, S. barraudi, S. iyengari, S. bailyi, S. perturbans, and S. silvatica	Cross-Sectional	1982	Satun	116	June 2013-July 2014	Light trap	7	None	A
Parrot	1952	Cambodia	P. bailyi var. campester, P. barraudi, P. kawi, P. silvaticus, p. squamipleuris var indicus, P. sylvestris	Identification Key	571	Phnom Penh	Not Reported	1946-1948	Not recorded	1	No Analysis	B
	1952	Lao	P. stantoni, p. iyengari	Identification Key	1	Louang-Prabang	not Reported	1947	Not recorded	1	No Analysis	B
	1952	Vietnam	P. Stantoni	Identification Key	1	Saigon	Not Reported	1946-1948	Not recorded	1	No Analysis	B
Phumee	2016	Thailand	Phlebotomus stantoni, Sergentomyia barraudi s. l., Se. indica, Sergentomyia khawi and Sergentomyia hivernus	Cross-Sectional	45	Songkala	1	Sept 2013	Light trap	1	Trypanosoma (novel)	A
Polseela	2007	Thailand	S. silvatica (43.5%), S. anodontis (31.5%), S. dentata (15.3%), S. barraudi (3.3%), P. argentipes (2.0%), P. philippinensis gouldi (1.0%), P. stantoni (0.5%), S. gemmea (0.5%), P. major major (0.1%), S. perturbans (0.1%), S. iyengari (0.1%), S. bailyi (0.1%), and P. teshi (0.1%).	Cross-Sectional	5514	Saraburi	24	Aug 2005 - July 2006	Light trap	1	No Analysis	C
Polseela	2011	Thailand	Sergentomyia silvatica 35.6%, Sergentomyia barraudi 18.1%, Sergentomyia anodontis, 17.1%, Sergentomyia iyengari 11.9%, and Sergentomyia gemmea 11.2%); the less common species (<2%) were Sergentomyia dentata 1.8%, Phlebotomus stantoni 1.1%, Sergentomyia indica 1.0%, Phlebotomus argentipes 0.8%, Sergentomyia perturbans 0.4%, Chinius barbazani 0.3%, Phlebotomus asperulus 0.2%, Phlebotomus philippine…	Cross-Sectional	8131	Saraburi	24	Aug 2005 - July 2006	Light trap	1	No Analysis	C
Polseela	2015	Thailand	S. anodontis, P. argentipes, P. stantoni, S. barraudi, S. silvatica , S. gemmea, S. indica, and C. barbazani	Cross-Sectional	11817	Uthai Thani	12	Oct 2012 - Sept 2013	Light trap	4	No Analysis	A
Polseela	2016	Thailand	Chinius barbazani, Idiophlebotomus sp. 1RP, Idiophlebotomus sp. 2RP, Phlebotomus sp. 3RP, Phlebotomus sp. 4RP, Phlebotomus mascomai, Phlebotomus stantoni, Sergentomyia sp. 1RP, Sergentomyia anodontis, Sergentomyia barraudi 1RP, Sergentomyia barraudi 2RP, Sergentomyia sylvatica	Cross-Sectional	3721 (185 unidentified)	Uttaradit	4	July - August 2012	Light trap	1	No Analysis	A
Polseela	2016	Thailand	Sergentomyia phadangensis n. sp. Polseela Depaquit & Apiwathnasorn	Identification Key	Not Applicable	Phitsanulok	Not Reported	Feb 2010 - Jan 2011	Light trap	1	No Analysis	A
Polseela	2016	Thailand	p. major major and P. stantoni	Lab	None	Not Applicable	Not Reported	Not Reported	Not recorded	Not Applicable	No Analysis	A
Polseela	2011	Thailand	Nemopalpus vietnamensis (49.15%), P. argentipes (20.15%), C. barbazani (15.79%), P. teshi (9.53%), and S. anodontis (3.21%). Less common species (<1%) were S. barraudi (0.63%), P. stantoni (0.57%), S. dentata (0.49%), S.quatei (0.17%), P. philippinensis gouldi (0.12%), S.silvatica (0.10%), S. gemmea (0.05%), and S. iyengari (0.04%).	Cross-Sectional	10115	Phitsanulok	Not Reported	Nov 2009- Dec 2010	Light trap	1	No Analysis	A
Raynal	1936	Lao	p. stantoni, p. barraudi	Report	24	Not Reported	Not Reported	Not Reported	Not recorded	Not Reported	No Analysis	C
Raynal	1934	Tonkin	Phelbotomous barrandi	Identification Key	Not Applicable	Ninh Binh	Not Reported	1929	Not recorded	1	No Analysis	B
Raynal	1934	Tonkin	Phlebotomus bailyi, var. campster	Identification Key	Not Applicable	Ninh Binh	Not Reported	1931	Not recorded	1	No Analysis	B
	1934	Tonkin	Phelbotomous morini n sp.	Identification Key	Not Applicable	Ninh Binh	Not Reported	1931	Not recorded	1	No Analysis	B
Raynal	1934	Tonkin	Phelbotomous argentipes	Identification Key	146	Duc-Phu	Not Reported	1908	Not recorded	1	No Analysis	B
Raynal	1935	Tonkin	Phlebotomus tonkinensis	Identification Key	Not Applicable	Phu-Doan	Not Reported	Not Reported	Not recorded	1	No Analysis	B
Raynal	1924	Tonkin	Phelbotomous sylvestris	Identification Key	36	Nord-Annam	Not Reported	1934	Not recorded	1	No Analysis	B
Raynal	1936	Tonkin/Assam	p. stantoni, p. baylii var, p. varraudi, p. slyvestris, p. hibernus, p. silvaticus, p. iyengari, p. morini, p. tonkinensis, p. argentipes	Report	910	Tonkin/Annam	Not Reported	Not Reported	Not recorded	Various	No Analysis	B
Rudnick	1971	Malaysia	22 species from Sergentonyia (16 species), Phlebotomous (4 species), Idiophiebotomus (2 species)	Cross-Sectional	195	West Malaysia	Not Reported	1966-1970	Monkey-baited trap and attraction to man	"various"	No Analysis	C
Shahar	2011	Malaysia	P. (Euphlebotomus) argentipes, P. (Larroussius) major major, P. (Idiophlebotomus) asperulus, P. (Anaphlebotomus) stantoni, P. (Idiophlebotomus) frondifer and P. (Larroussius) betisi. Sergentomyia rudnicki, Sergentomyia indica, Sergentomyia hodgsoni, Sergentomyia quatei, Sergentomyia perturbans, Sergentomyia sepilok, Sergentomyia iyengari, Sergentomyia gemmea, Sergentomyia linearis, Sergentomyia r…	Cross-Sectional	1548	West Malaysia	54	2001-2002	Light Trap/ Human landing collection	11	No Analysis	A
Sinton	1931	Siam	P. stantoni, P. bailyi var. campster, Phelbotomous squamipleuris	Identification Key	Not Applicable	Various (Bangkok to Chaing Mai)	1	Dec 1930	electric light on train	1	No Analysis	B
Siripattanapipong	2018	Thailand	S. gemmea (49%) S. iyengari (43.6%) and S. barraudi (3.2%), P. stantoni (4.2%).	Cross-Sectional	94	Trang	2	Aug 2011	Light trap	1	L. siamensis	A+
Sor-Suwan	2017	Thailand	S. gemmea (35.36%), P. stantoni (28.21%), S. barraudi, (18.57%), S. indica (17.14%) and S. hivernus (0.71%) (Table 1). S. gemmea and S. hivernus	Cross-Sectional	661	Chaing Mai	12	Jan - Aug 2016	Light trap	1	Didilia	A
Sukantamala	2016	Thailand	13 morphospecies belonging to four genera (Chinius, Idiophlebotomus, Phlebotomus, and Sergentomyia) - Table 1.	Cross-Sectional	1016	Northern Thailand (4 caves)	8	Sept - Dec 2015	Light trap	4	No Analysis	A
Sukmee	2008	Thailand	Sergentomyia gemmea (191, 89.7%), Sergentomyia barraudi (12, 5.6%) and S. indica (2, 0.9%) and one species of Phlebotomus, Phlebotomus stantoni (8, 3.8%), were identified	Cross-Sectional	213 females (male unknown)	Phangnga	3	Feb 2006	Light trap	1	DAT/PCR	A
Sukra	2013	Thailand	Sergentomyia gemmea (81.4%) , Sergentomyia iyengari, Sergentomyia barraudi, Sergentomyia indica, Sergentomyia silvatica, and Sergentomyia perturbans and P. argentipes	Cross-Sectional	2698	Phang-nga, Suratthani, Nakonsitammarat	Not Reported	Mar - Jun 2009	Light trap	1	No Analysis	A
Sumruayphol	2016	Thailand	Phlebotomus stantoni and Sergentomyia hodgsoni	Identification Methods	Not reported	Southern, central, north provinces	Not Reported	2011	Light trap	7	No Analysis	B
Theodor	1938	Malaysia	P. iyengari var. malayensis var. nov.	Identification Key	Not Applicable	Selangore	Not Reported	1935	Not recorded	1
	1938	Siam	P. barraduki (?) Var. nov., P. bailyi var. campester Stinton, P. squamipleuris var. indicus	Identification Key	Not Applicable	Bangkok	Not Reported	1932	Not recorded	3	No Analysis	B
11
12
13
14
15
16
17
18
19
20
21
22
23
24
25
26
27
28
29
30
31
32
33
34
35
36
37
38
39
40
41
42
43
44
45
46
47
48
49
50
51
52
53
54
55
56
57
58
59
60
61
62
63
64
65
66
67
68
69
70
71
72
73
74
75
76
77
78
79
80
81
82
83
84
85
86
87
88
89
90
91
92
93
94
95
96
97
98
99
100
101
102
103
104
105
106
107
108
109
110
111
112
113
114
115
116
117
118
119
120
121
122
123
124
125
126
127
128
129
130
131
132
133
134
135
136
137
138
139
140
141
142
143
144
145
146
147
148
149
150
151
152
153
154
155
156
157
158
159
160
161
162
163
164
165
166
167
168
169
170
171
172
173
174
175
176
177
178
179
180
181
182
183
184
185
186
187
188
189
190
191
192
193
194
195
196
197
198
199
200
201
202
203
204
205
206
207
208
209
210
211
212
213
214
215
216
217
218
219
220
221
222
223
224
225
