# Supplementary material for: Phlebotomine sand flies (Diptera: Psychodidae) and sand fly-borne pathogens in the Greater Mekong Subregion: a systematic review
Source: Parasit Vectors. 2022 Oct 5;15:355. doi: 10.1186/s13071-022-05464-8 (PMC9533508; doi:10.1186/s13071-022-05464-8)
Supplement: Supplementary file 4 — Additional file 4: Table S4. Data extracted from the animal epidemiology papers included in this review. [file 13071_2022_5464_MOESM4_ESM.xlsx]

## Sheet: Sheet1
Table S4: Data Extracted From Included Animal Epidemiology Papers
Author	Year	Country	Pathogen detected	Study Design	Study Target	Sample size	% positive	Location	Date	Detection Method	GRADE score
Angelakis	2019	Lao	Bartonella (B. phoceensis, B. elizabethae, B. tribocorum, and B. Lao ⁄ Nh1 and B. Lao ⁄ Nh2)	Cross-sectional	Rodents	568 (311 livers & 257 slpeens)	23% tissue samples - 26% rodents	Vientiane, Luang Prabang, Champasak, Luang Nam	Jun-Dec 2006	RTPCR - QIAamp Tissue Kit	B
Anh	2015	First Vietnam	Bartonella	Cross-sectional	Bats	60	0.35	Dong Nai and Cat Tien	2013-05-01	conventional PCR	B
Assarasakorn	2012	Thailand	Bartonella clarridgeiae, henselae, oehlerae	Cross-sectional	Cats	153	0.17	Bangkok	June to August 2009	ELISA	B
Bai	2009	Thailand	Bartonella	Cross-sectional	Rodents	330	0.415	17 provinces	2004	PCR	B
Bai	2010	Thailand	B. vinsonii subsp. arupensis, B. elizabethae, B. grahamii, B. quintana, B. taylorii, and three novel genotypes (BK1, KK1 and KK2)	Cross-sectional	Dogs	192	0.313	Bangkok and Khon kaen	Apr-Sep 2008	PCR	A
Bai	2013	Thailand	B. Bovis	Cross-sectional	Cows and Water Buffalo	40	0.125	Chachoeng Sao	Sept 2008	QIAxtractor PCR	C
Billeter	2012	Thailand	B. clarridgeiae	cross-sectional	Dogs	164	0.02	Khon Kaen	Not Reported	Conventional PCR	B
Billeter	2013	Thailand	B. elizabethae, B. rattimassiliensis, B. rochalimae, and B. tribocorum, B. grahamii	Cross-sectional	Rat Fleas	62 rats - 193 fleas	0.591	Khon Kaen	May-June 2011	conventional PCR	B
Brenner	2013	Vietnam	None detected	Cross-sectional	Dogs	20	0	Dong Nai, Long An, Binh Phuoc	Not Reported	conventional PCR	C
Castle	2004	Thailand	Distinct, but close to B. indica and B. grahamii and B. elizabethae	Cross-sectional	Rodents	199	0.087	Chiang Rai	Not Reported	Conventional PCR	B
Chursri	2014	Thailand	L. siamensis	Cross-sectional	Dog, rats, and ground squirrels	81	0.0246914	Songkhla	Aug-Sept 2011	Conventional PCR	A
Hassan	2017	Malaysia	B. henselae	Cross-sectional	Cats	284	0.169	Selangor	2013-2014	PCR	A
Inoue	2009	Thailand	B. henselae (45) B. clarridgeiae (1), co-infection (1)	Cross-sectional	Cats and Dogs	312 cats/350 dogs	0.163	Bangkok	June 01-Feb 03	PCR	A
Jiyipong	2012	Cambodia	9 clusters total: B. queenslandensis (n=33), B. rattimassiliensis (n=42), B. tribocorum (n=11), B. elizabethae (n=7), B. coopersplainsensis (n=6), and B. phoceensis (n=1). Conversely, three clusters (B, E, and I) are associated with the three new putative species.	Cross-sectional	Rodents and Shrews	530	0.096	Sihanouk, Mondulkiri	2008-2010	RT-PCR	A
		Lao				327	0.119	Champasak, Luang Prabang
		Thailand				484	0.11	Buriram, Loei, Nan
Junsuri	2017	Thailand	Leishmania	Cross-sectional	Domest ic animals (Dogs, cats, rats, shrews, cattle, buffales	1121	Dogs (2.7%), Cats (5.6%), Buffalos (3.2%), Rats/Cattle (0%); PCR=1 dog (<1%)	Songkhla and Satun	2013-06-01	Direct Agglutination Test (DAT)/ELISA	A
Kabeya	2010	Thailand	Bartonella tamiae	Cross-sectional	Cigger mites and ticks from rodents	216	83% of pools positive	5 regions	Not Reported	PCR	B
KaiLing	2015	Malaysia	B. bovis	Cross-sectional	Cattle, sheep, goats	264	0.0378788	Peninsular Malaysia	Feb-Sept 2013	PCR	B
Kim	2016	Thailand	B. phoceensis (n=2), B. queenslandensis (n=10), B. tribocorum (n=4), B. rattimassiliensis (N=8), B. elizabethae (n=4)	Cross-sectional	Rat	46	0.61	Bangkok	Feb-Aug 2008	PCR	C
Klangthong	2015	Thailand	Bartonella elizabethae, B. phoceensis, B. coopersplainensis, 1 unidentified	Cross-sectional	Rodents	619	0.17	8 provinces, 4 regions	2012-2013	RT-PCR	A
Loan	2015	Vietnam	Bartonella rattimassiliensis, B. tribocorum, and B. elisabethae (corresponding to 43.8%, 21.9%, and 18.8% of rats infected with Bartonella spp.).	Cross-sectional	Rats	275	0.149	Mekong Delta	Oct 2012-2013	RT-PCR	A
Maruyama	2001	Thailand	Bartonella henselae (83%) and B. clarridgeiae (12%), coinfection (5%)	Cross-sectional	Cats	275	0.276	9 sites, 4 regions in Thailand	August 1997 and 1998	PCR	B
McKee	2017	Thailand	Chaerephon plicatus, Hipposideros larvatus, Hipposideros falvus, Taphozous melanopogon,	Cross-sectional	Bats	42	0.366	Kamphaeng Phet, Sa Kaeo, Khon Kaen, Chiang Rai	Not Reported	PCR	B
Mokhtar	2011	Malaysia	B. henselae, B. clarridgeiae	Cross-sectional	Fleas from Dog and Cats	209	0.048	Kuala, Nerang, Pendang, and Ampang	January–August 2010	PCR	B
Nimsuphan	2014	Thailand	L. donovani	Cross-sectional	Dog and Cats	644	0.3%/0%	Surathani, Nakhon si Thammarat and Phangnga	April-June 2010	Direct Agglutination Test /PCR	B
Pangjai	2014	Thailand	B. tribocorum, B. rattimassiliensis, B. elizabethae, B. queenslandensis	Cross-sectional	Rodents and Shrews	375	0.154667	9 provinces	Feb-May 2010	PCR	A
Pangjai	2018	Thailand	Bartonella (Novel)	Cross-sectional	Rusa Deer	247	0.036	Ratchaburi Province	Feb-Mar 2011	PCR	B
Rosypal	2009	Vietnam	none detected	Cross-sectional	Dogs	41	0	(Binh Phoc, Binh Duong, Dong Nai, Tay Ninh	Not Reported	immunochromatographic dipstick assay (Kalazar Detect_x0004_ Canine Rapid Test)	C
Saisongkorh	2009	Thailand	seven B. coopersplainsensis, four B. phoceensis (7), B. queenslandensis (6), B. rochalimae (1), Bartonella sp. RN24BJ (1) and genotypes of a new Bartonella that we propose to give the provisional status ‘‘Candidatus Bartonella thailandensis’ (2)	Cross-sectional	Rodents	247	0.0850202	Five districts of Thailand near Myanmar (Sangkhlaburi district, Kanchanaburi province; Pobphra district, Tak province), near Laos PDR (Ponepisai district, Nongkhai province) and near Cambodia (Pongnamron district, Chanthaburi province; Sangkha district, Surin province)	May-June 2005	PCR	A
Satranarakun	2016	Thailand	Bartonella henselae, Bartonella clarridgeiae	Cross-sectional	Cats	200	0.055	Bangkok	Nov 2010-Nov 2011	PCR	A
Tay	2014	Malaysia	Bartonella tribocorum, B. rattimassiliensis, B. coopersplainsensis, B. elizabethae, and B. queenslandensis	Cross-sectional	Rats	95	0.137	Kuala Lumpur and Pulau Pinang	Jan 2008-Dec 2011	PCR	C
Kongkaew	2007	Thailand	None	Cross-Sectional	Area around VL case	41	0.097561	Nan Province and Bangkok	Jul-Aug 2005	direct agglutination test (DAT)	A
Sukmee	2008	Thailand	None	Cross-Sectional	within 500m of VL patient	68	13%/0%	Phangnga	Feb 2006	DAT/PCR	A
Takhampunya	2019	Thailand	Bartonella	Cross-Sectional	Rodents	200	0.41	Nan	2014-2018	IFA	A
