# Supplementary material for: Phlebotomine sand flies (Diptera: Psychodidae) and sand fly-borne pathogens in the Greater Mekong Subregion: a systematic review
Source: Parasit Vectors. 2022 Oct 5;15:355. doi: 10.1186/s13071-022-05464-8 (PMC9533508; doi:10.1186/s13071-022-05464-8)
Supplement: Supplementary file 5 — Additional file 5: Table S5. Data extracted from the human epidemiology papers included in this review. [file 13071_2022_5464_MOESM5_ESM.xlsx]

## Sheet: Sheet1
Table S5: Data Extracted From Included Human Epidemiology Papers
First Author	Year	Country	Pathogen detected	Study Design	Study Target	Sample size	% positive	Location	Date	Detection Method	GRADE score
Abdul Halim	2001	Malaysia	Leishmania	Cross-Sectional	Bangladeshi immigrants	72	22%/0%	Cameron highlands	Not Reported	ELISA/PCR	B
Azian	2016	Malaysia	Leishmaniasis	Cross-Sectional	immigrant workers	2153	0.553	Pahang (Lipis), Kelantan (Gua Musang), Terengganu (Kuala Terengganu, Marang and Kemaman), Perak (Kinta), Selangor (Klang and Kuala Kubu Baru), Johor (Johor Bahru) and Perlis (Kangar)	Not Reported	ELISA	B
Bai	2012	Thailand	B. vinsonii subsp. Arupensis	Prospective	Febrile patients	Unknown	4 patients	Chiang Rai and Khon Kaen	Feb 02-Mar 03	RT-PCR	C
Bhengsri	2011	Thailand	B. henselae were found in 20 participants (3.8%), while 17 (3.3%) had seropositivity to B. quintana, 51 (9.8%) to B. elizabethae, and 19 (3.6%) to B. vinsonii subsp vinsonii	Prospective	Febrile patients	521	0.117083	Chiang Rai and Khon Kaen	Feb 02-Mar 03	immunofluorescent assay (IFA)	A
Bualert	2012	Thailand	Leishmania siamensis	Case Report	AIDS Patient	1	Not Applicable	Trang	Jun 09	PCR	A
Chiewchanvit	2015	Thailand	Leishmania martiniquensis	Case Report	AIDS Patients	2	Not Applicable	Chaing Mai, Lumphun	2012 - Dec 14	PCR	A
Chursri	2012	Thailand	Novel Species Identical to Leishmania in specimens that were previously isolated in Thai patients and assessed in GenBank (accession nos. EF200011 and GQ226034).	Case Report	AIDS Patients	2	Not Applicable	Songkhla and Trang	Not Reported	PCR	A
Chursri	2014	Thailand	None	Cross-sectional	Humans	99	0	Songkhla	Aug-Sept 2011	Conventional PCR	A
Germain	1950	Tonkin	"Kala-Azar"	Case Report	32 year old	1	Not Applicable	Not Reported	1947	"ponction spelenique et les tests serologiques"	C
Hamidah	1995	Malaysia	Leishmania donovani	Case Report	Bangladeshi immigrant	1	Not Applicable	Not Reported	Not Reported	bone marrow aspirate smears	A
Jariyapan	2018	Thailand	Leishmania (Mundinia) orientalis	Case Report	Farmer	1	Not Applicable	Nan Province	2014-05-01	parasite culture	A
Kattipathanapong	2012	Thailand	cutaneous leishmaniasis	Case Report	3 year old child	1	Not Applicable	Lop Buri Province	Not Reported	Periodic Acid Schiff’s (PAS) stain and smear - finding amastigotes on skin biopsy	A
Kongkaew	2007	Thailand	None	Cross-Sectional	Area around VL case	131	0	Nan Province and Bangkok	Jul-Aug 2005	direct agglutination test (DAT)	A
Kosoy	2008	Thailand	Bartonella tamiae	Case Report	Fever study	3	Not Applicable	Khon Kaen	Not Reported	PCR	A
Kosoy	2010	Thailand	B. elizabethae , B. rattimassiliensis , and B. tribocorum, B. henselae , B. vinsonii , and B. tamiae	Prospective	≥ 7 years old with a documented fever > 38°C.	261	0.077	Chiang Rai and Khon Kaen	Feb 02-Mar 03	PCR	A
Leelayoova	2013	Thailand	L. siamensis	Lab Experiment	autochthonous leish cases	5	1	southern thailand	2007-2011	PCR	A
Lina	2010	Malaysia	Bartonella henselae	Case Report	29 year old female	1	Not Applicable	Not Reported	Not Reported	Indirect Fluorescent Antibody	C
Maharom	2008	Thailand	Leishmania infantum	Case Report	Truck Driver	1	Not Applicable	Bangkok	2007-06-01	direct agglutination test (DAT) and PCR	A
Manomat	2017	Thailand	L. siamensis, L. martiniquensis, L. donovani complex, L. lainsoni, and L. major	Cross-Sectional	HIV/AIDS patients	724	18.4%/8.4% (25.1% total)	Trang	2015-2016	DAT/PCR	A
Maruyama	2000	Thailand	Bartonella henselae	Cross-Sectional	Healthy Individuals	163	0.0674847	Bangkok	1997-1998	IFA	A
Mendelson	1919	Siam	Leishmania donovani, Leishmania tropica	Case Report		1	Not Applicable	Bangkok	Jan, 1918	Not Reported	A
Osatakul	2014	Thailand	L. siamensis	Case Report	5 year old girl	1	Not Applicable	Satun	2008	PCR	A
Pachirat	2011	Thailand	B. henselae	Case Report	57 year old male	1	Not Applicable	Khon Kaen	2011	PCR	A
Paitoonpong	2008	Thailand	B. henselae	Case Report	HIV/AIDS Myanmar Patient	1	Not Applicable	Bangkok	Aug 2006	PCR	A
Pallister	1939	Malaysia	Leishman-Donovan	Case Report	Indian - 25 years old	1	Not Applicable	Penang	June 1938	Smear	B
Pandey	2018	Thailand	L. siamensis (n=28), L. martiniquensis (n=9), and L. donovani complex (n=1)	Cross-Sectional	HIV Patients	305	43.6% / 15.1% / 42.6%	Trang	Feb 15- Feb 16	DAT/PCR SL/PCR BC	A
Phumee	2014	Thailand	Leishmania siamensis	Case Report	49 male HIV patient	1	Not Applicable	Southern thailand	Not Reported	PCR	A
Picher	1980	Vietnam	none	Cross-Sectional	Refugees from Southeast Asia in Sweden	100	0	Unknown	1979	IHA	B
Pond	1963	Malaysia	Phlebotomus fever	Cross-Sectional	Rubber planation workers (Tamil Indians)	100	0.01	Tonkin	Late 1953-54	Neturalization tests	C
Pothirat	2014	Thailand	L. martiniquensis	Case Report	52 year old farmer	1	Not Applicable	Chaing Mai	July 2012	PCR	A
Rattanavong	2014	Lao	B. henselae	Retrospective/Prospective	Patients aged > 1 year admitted with definite or possible endocarditis with culture negative endocarditis	30	0.0666667	Vientiane	2006-2012/2012-2013	IFA / Western blot profile	A
Roton	1931	Vietnam	"Kala-Azar"	Case Report	2 year old french immigrant	1	Not Applicable	Saigon	1929	clincial diagnosis	C
Siriyasatien	2016	Thailand	L. martiniquensis	Cross-Sectional	HIV Patients	316	0.00949367	Southern thailand	Jun-Sept 2013	PCR	A
Suankratay	2010	Thailand	Leishmania (novel species)	Case Report	37 Year old HIV patient	1	Not Applicable	Chantaburi	Not Reported	PCR	A
Sukmee	2008	Thailand	Leishmania (novel species)	Case Report	55 year old rubber farmer	1	Not Applicable	Phangnga	Jan 2006	DAT/PCR	A
Supsrisunjai	2017	Thailand	Leishmania siamensis (PCM2 Trang isolate)	Case Report	42 year old HIV patient	1	Not Applicable	Kanchanaburi	July 2015	PCR	A
Suttinont	1987	Thailand	Leishmania donovani	Case Report	39 Year old retruning from Saudi Arabia	1	Not Applicable	Nakhon Ratchasima	Oct 1985	Giemsa stain	B
Takhampunya	2019	Thailand	Bartonella	Cross-Sectional	UFI patients	200	0.005	Nan	Feb-Nov 2017	IFA	A
Tan	2017	Malaysia	Bartonella	Retrospective Case Review	Patients in 2 opthalmology centers	19	Not Applicable	Not Reported	Jan 2013-Dec 2015	IFA	B
Thisyakorn	1999	Thailand	Leishmania (no species identified)	Case Report	2 year old girl	1	Not Applicable	Surajthani	Jan 1996	PCR	B
Viriyavejakul	1997	Thailand	Leishmania (no species identified)	Retrospective Study	reported CL in the hospital for tropical diseases	11	Not Applicable	Bangkok	1984-1992	DAT	B
